# Supplementary material for: Vitamin B6 Inhibits High Glucose-Induced Islet β Cell Apoptosis by Upregulating Autophagy
Source: Metabolites. 2022 Oct 31;12(11):1048. doi: 10.3390/metabo12111048 (PMC9695582; doi:10.3390/metabo12111048)
Supplement: Supplementary file 1 [file metabolites-12-01048-s001.zip]

Archive with 1 entries (1 files):
- metabolites-1919395-supplementary.pdf
